# Supplementary material for: Sex-Specific Effects of Early-Life Iron Deficiency and Prenatal Choline Treatment on Adult Rat Hippocampal Transcriptome
Source: Nutrients. 2023 Mar 7;15(6):1316. doi: 10.3390/nu15061316 (PMC10055746; doi:10.3390/nu15061316)
Supplement: Supplementary file 1 [file nutrients-15-01316-s001.zip]

Archive with 1 entries (1 files):
- nutrients-2239704-supplementary.pdf
